# Supplementary material for: Equity in Vaccine Trials for Higher Weight People? A Rapid Review of Weight-Related Inclusion and Exclusion Criteria for COVID-19 Clinical Trials
Source: Vaccines (Basel). 2021 Dec 11;9(12):1466. doi: 10.3390/vaccines9121466 (PMC8708246; doi:10.3390/vaccines9121466)
Supplement: Supplementary file 1 [file vaccines-09-01466-s001.zip]

Archive with 1 entries (1 files):
- vaccines-1486337-supplementary.pdf
